# Supplementary material for: Effect of the JAK/STAT Inhibitor Tofacitinib on Macrophage Cholesterol Metabolism
Source: Int J Mol Sci. 2023 Aug 8;24(16):12571. doi: 10.3390/ijms241612571 (PMC10454555; doi:10.3390/ijms241612571)
Supplement: Supplementary file 1 [file ijms-24-12571-s001.zip]

Archive with 1 entries (1 files):
- ijms-2556146-supplementary.pdf
